# Supplementary material for: Determination of Heavy Metal Ions in Infant Milk Powder Using a Nanoporous Carbon Modified Disposable Sensor
Source: Foods. 2023 Feb 7;12(4):730. doi: 10.3390/foods12040730 (PMC9956227; doi:10.3390/foods12040730)
Supplement: Supplementary file 1 [file foods-12-00730-s001.zip]

Archive with 1 entries (1 files):
- foods-2176544-supplementary.pdf
